# Supplementary material for: Haplotype editing with CRISPR/Cas9 as a therapeutic approach for dominant-negative missense mutations in NEFL
Source: bioRxiv. 2024 Dec 22:2024.12.20.629813. Preprint. [Version 1] doi: 10.1101/2024.12.20.629813 (PMC11702708; doi:10.1101/2024.12.20.629813)
Supplement: Supplement 2 [file media-2.xlsx]

## Sheet: S1b
Table Analyzed	N98S-P2 vs Corr Total NEFL
Column B	N98S-P2 cor
vs.	vs.
Column A	N98S-P2
Unpaired t test
P value	0.0142
P value summary	*
Significantly different (P < 0.05)?	Yes
One- or two-tailed P value?	Two-tailed
t, df	t=3.687, df=5
How big is the difference?
Mean of column A	0.998
Mean of column B	1.21
Difference between means (B - A) ± SEM	0.2124 ± 0.05761
95% confidence interval	0.06434 to 0.3605
R squared (eta squared)	0.7311
F test to compare variances
F, DFn, Dfd	4.905, 3, 2
P value	0.348
P value summary	ns
Significantly different (P < 0.05)?	No
Data analyzed
Sample size, column A	4
Sample size, column B	3

## Sheet: S1c
Table Analyzed	Relative NEFL STATs
Column B	N98S-P2 cor
vs.	vs.
Column A	N98S-P2
Unpaired t test
P value	0.9389
P value summary	ns
Significantly different (P < 0.05)?	No
One- or two-tailed P value?	Two-tailed
t, df	t=0.08058, df=5
How big is the difference?
Mean of column A	45.4
Mean of column B	45.37
Difference between means (B - A) ± SEM	-0.03333 ± 0.4137
95% confidence interval	-1.097 to 1.030
R squared (eta squared)	0.001297
F test to compare variances
F, DFn, Dfd	7.053, 3, 2
P value	0.2534
P value summary	ns
Significantly different (P < 0.05)?	No
Data analyzed
Sample size, column A	4
Sample size, column B	3

## Sheet: S2a
							Version:1.0 StartHTML:0000000105 EndHTML:0000008204 StartFragment:0000002161 EndFragment:0000008158
Table Analyzed	Fig S2 A						Number of families	1
Data sets analyzed	A-C						Number of comparisons per family	2
							Alpha	0.05
ANOVA summary
F	111.1						Dunnett's multiple comparisons test	Mean Diff.	95.00% CI of diff.	Below threshold?	Summary	Adjusted P Value	A-?
P value	<0.0001						WTC vs. N98S-P2	-0.1136	-0.2289 to 0.001625	No	ns	0.0526	B	N98S-P2
P value summary	****						WTC vs. N98S-P2 Frameshift	0.4535	0.3382 to 0.5687	Yes	****	<0.0001	C	N98S-P2 Frameshift
Significant diff. among means (P < 0.05)?	Yes
R squared	0.9737						Test details	Mean 1	Mean 2	Mean Diff.	SE of diff.	n1	n2	q	DF
							WTC vs. N98S-P2	1	1.114	-0.1136	0.04025	3	3	2.823	6
Brown-Forsythe test							WTC vs. N98S-P2 Frameshift	1	0.5465	0.4535	0.04025	3	3	11.27	6
F (DFn, DFd)	0.3888 (2, 6)
P value	0.6938
P value summary	ns
Are SDs significantly different (P < 0.05)?	No
Bartlett's test
Bartlett's statistic (corrected)
P value
P value summary
Are SDs significantly different (P < 0.05)?
ANOVA table	SS	DF	MS	F (DFn, DFd)	P value
Treatment (between columns)	0.5401	2	0.2701	F (2, 6) = 111.1	P<0.0001
Residual (within columns)	0.01458	6	0.00243
Total	0.5547	8
Data summary
Number of treatments (columns)	3
Number of values (total)	9

## Sheet: S2b
Column B	N98S-P2-Frameshift
vs.	vs.
Column A	N98S-P2
Unpaired t test
P value	<0.0001
P value summary	****
Significantly different (P < 0.05)?	Yes
One- or two-tailed P value?	Two-tailed
t, df	t=178.4, df=4
How big is the difference?
Mean of column A	53.4
Mean of column B	4
Difference between means (B - A) ± SEM	-49.40 ± 0.2769
95% confidence interval	-50.17 to -48.63
R squared (eta squared)	0.9999
F test to compare variances
F, DFn, Dfd	4.750, 2, 2
P value	0.3478
P value summary	ns
Significantly different (P < 0.05)?	No
Data analyzed
Sample size, column A	3
Sample size, column B	3

## Sheet: S2c
Version:1.0 StartHTML:0000000105 EndHTML:0000011012 StartFragment:0000002160 EndFragment:0000010966								Version:1.0 StartHTML:0000000105 EndHTML:0000009297 StartFragment:0000002160 EndFragment:0000009251
Table Analyzed	Fig S2 C							Number of families	1
Data sets analyzed	A-D							Number of comparisons per family	3
								Alpha	0.05
ANOVA summary
F	146.5							Dunnett's multiple comparisons test	Mean Diff.	95.00% CI of diff.	Below threshold?	Summary	Adjusted P Value	B-?
P value	<0.0001							N98S-P2 vs. WTC	1.071	0.9270 to 1.215	Yes	****	<0.0001	A	WTC
P value summary	****							N98S-P2 vs. N98S-P2 Frameshift	1.081	0.9373 to 1.225	Yes	****	<0.0001	C	N98S-P2 Frameshift
Significant diff. among means (P < 0.05)?	Yes							N98S-P2 vs. N98S-P2 Corrected	0.8136	0.6698 to 0.9573	Yes	****	<0.0001	D	N98S-P2 Corrected
R squared	0.887
								Test details	Mean 1	Mean 2	Mean Diff.	SE of diff.	n1	n2	q	DF
Brown-Forsythe test								N98S-P2 vs. WTC	2.071	1	1.071	0.05953	15	15	17.99	56
F (DFn, DFd)	2.320 (3, 56)							N98S-P2 vs. N98S-P2 Frameshift	2.071	0.9897	1.081	0.05953	15	15	18.16	56
P value	0.0851							N98S-P2 vs. N98S-P2 Corrected	2.071	1.257	0.8136	0.05953	15	15	13.67	56
P value summary	ns
Are SDs significantly different (P < 0.05)?	No
Bartlett's test
Bartlett's statistic (corrected)	12.2
P value	0.0067
P value summary	**
Are SDs significantly different (P < 0.05)?	Yes
ANOVA table	SS	DF	MS	F (DFn, DFd)	P value
Treatment (between columns)	11.68	3	3.894	F (3, 56) = 146.5	P<0.0001
Residual (within columns)	1.488	56	0.02657
Total	13.17	59
Data summary
Number of treatments (columns)	4
Number of values (total)	60

## Sheet: S2d
Table Analyzed	N98S-P2 FS/Corr
Two-way ANOVA	Ordinary
Alpha	0.05
Source of Variation	% of total variation	P value	P value summary	Significant?
Interaction	5.963	0.4814	ns	No
Cell LIne	5.42	0.0881	ns	No
Day	24.38	0.0002	***	Yes
ANOVA table	SS	DF	MS	F (DFn, DFd)	P value
Interaction	230.7	6	38.45	F (6, 60) = 0.9283	P=0.4814
Cell LIne	209.7	2	104.8	F (2, 60) = 2.531	P=0.0881
Day	943	3	314.3	F (3, 60) = 7.589	P=0.0002
Residual	2485	60	41.42
Data summary
Number of columns (Day)	4
Number of rows (Cell LIne)	3
Number of values	72

## Sheet: S5c
T-test				One way ANOVA				Version:1.0 StartHTML:0000000105 EndHTML:0000008306 StartFragment:0000002161 EndFragment:0000008260
Table Analyzed	NFP8 pool and clones (total NEFL)			Table Analyzed	NFP8 pool and clones (total NEFL)			Number of families	1
				Data sets analyzed	C-E			Number of comparisons per family	2
Column B	Edited Pool							Alpha	0.05
vs.	vs.			ANOVA summary
Column A	Unedited E396K			F	64.42			Dunnett's multiple comparisons test	Mean Diff.	95.00% CI of diff.	Below threshold?	Summary	Adjusted P Value	C-?
				P value	<0.0001			Unedited E396K vs. Clonal Excision	0.5448	0.3955 to 0.6941	Yes	****	<0.0001	D	Clonal Excision
Unpaired t test				P value summary	****			Unedited E396K vs. Clonal Inversion	0.1332	-0.01607 to 0.2825	No	ns	0.0756	E	Clonal Inversion
P value	0.0214			Significant diff. among means (P < 0.05)?	Yes
P value summary	*			R squared	0.9485			Test details	Mean 1	Mean 2	Mean Diff.	SE of diff.	n1	n2	q	DF
Significantly different (P < 0.05)?	Yes							Unedited E396K vs. Clonal Excision	1	0.4552	0.5448	0.05516	2	4	9.876	7
One- or two-tailed P value?	Two-tailed			Brown-Forsythe test				Unedited E396K vs. Clonal Inversion	1	0.8668	0.1332	0.05516	2	4	2.415	7
t, df	t=4.431, df=3			F (DFn, DFd)	4.154 (2, 7)
				P value	0.0647
How big is the difference?				P value summary	ns
Mean of column A	1			Are SDs significantly different (P < 0.05)?	No
Mean of column B	0.5193
Difference between means (B - A) ± SEM	-0.4807 ± 0.1085			Bartlett's test
95% confidence interval	-0.8259 to -0.1354			Bartlett's statistic (corrected)
R squared (eta squared)	0.8674			P value
				P value summary
F test to compare variances				Are SDs significantly different (P < 0.05)?
F, DFn, Dfd
P value				ANOVA table	SS	DF	F (DFn, DFd)	P value
P value summary				Treatment (between columns)	0.5227	2	F (2, 7) = 64.42	P<0.0001
Significantly different (P < 0.05)?				Residual (within columns)	0.0284	7
				Total	0.5511	9
Data analyzed
Sample size, column A	2			Data summary
Sample size, column B	3			Number of treatments (columns)	3
				Number of values (total)	10

## Sheet: S5d
Version:1.0 StartHTML:0000000105 EndHTML:0000006408 StartFragment:0000002160 EndFragment:0000006362				Version:1.0 StartHTML:0000000105 EndHTML:0000010946 StartFragment:0000002160 EndFragment:0000010900							Version:1.0 StartHTML:0000000105 EndHTML:0000008283 StartFragment:0000002161 EndFragment:0000008237
Table Analyzed	NFP8 pool and clones -- STATS			Table Analyzed	NFP8 pool and clones -- STATS						Number of families	1
				Data sets analyzed	C-E						Number of comparisons per family	2
Column B	Edited Pool										Alpha	0.05
vs.	vs.			ANOVA summary
Column A	Unedited E396K			F	1713						Dunnett's multiple comparisons test	Mean Diff.	95.00% CI of diff.	Below threshold?	Summary	Adjusted P Value	C-?
				P value	<0.0001						Unedited E396K vs. Clonal Excision	49.62	47.03 to 52.22	Yes	****	<0.0001	D	Clonal Excision
Unpaired t test				P value summary	****						Unedited E396K vs. Clonal Inversion	4.95	2.351 to 7.549	Yes	**	0.0018	E	Clonal Inversion
P value	0.0003			Significant diff. among means (P < 0.05)?	Yes
P value summary	***			R squared	0.9977						Test details	Mean 1	Mean 2	Mean Diff.	SE of diff.	n1	n2	q	DF
Significantly different (P < 0.05)?	Yes										Unedited E396K vs. Clonal Excision	49.7	0.07625	49.62	0.9779	3	4	50.75	8
One- or two-tailed P value?	Two-tailed			Brown-Forsythe test							Unedited E396K vs. Clonal Inversion	49.7	44.75	4.95	0.9779	3	4	5.062	8
t, df	t=12.19, df=4			F (DFn, DFd)	1.506 (2, 8)
				P value	0.2785
How big is the difference?				P value summary	ns
Mean of column A	48.93			Are SDs significantly different (P < 0.05)?	No
Mean of column B	19.98
Difference between means (B - A) ± SEM	-28.95 ± 2.375			Bartlett's test
95% confidence interval	-35.54 to -22.36			Bartlett's statistic (corrected)
R squared (eta squared)	0.9738			P value
				P value summary
F test to compare variances				Are SDs significantly different (P < 0.05)?
F, DFn, Dfd	5.346, 2, 2
P value	0.3152			ANOVA table	SS	DF	MS	F (DFn, DFd)	P value
P value summary	ns			Treatment (between columns)	5616	2	2808	F (2, 8) = 1713	P<0.0001
Significantly different (P < 0.05)?	No			Residual (within columns)	13.11	8	1.639
				Total	5629	10
Data analyzed
Sample size, column A	3			Data summary
Sample size, column B	3			Number of treatments (columns)	3
				Number of values (total)	11

## Sheet: S6a
Version:1.0 StartHTML:0000000105 EndHTML:0000011010 StartFragment:0000002160 EndFragment:0000010964								Version:1.0 StartHTML:0000000105 EndHTML:0000009307 StartFragment:0000002161 EndFragment:0000009261
Table Analyzed	Data 3							Number of families	1
Data sets analyzed	A-D							Number of comparisons per family	3
								Alpha	0.05
ANOVA summary
F	184.9							Dunnett's multiple comparisons test	Mean Diff.	95.00% CI of diff.	Below threshold?	Summary	Adjusted P Value	A-?
P value	<0.0001							N98S p2 vs. N98S p2-cor	0.8136	0.6867 to 0.9404	Yes	****	<0.0001	B	N98S p2-cor
P value summary	****							N98S p2 vs. N98S p2-fs	1.081	0.9541 to 1.208	Yes	****	<0.0001	C	N98S p2-fs
Significant diff. among means (P < 0.05)?	Yes							N98S p2 vs. N98S p2-exc	1.051	0.9237 to 1.178	Yes	****	<0.0001	D	*NFP3_EX
R squared	0.9083
								Test details	Mean 1	Mean 2	Mean Diff.	SE of diff.	n1	n2	q	DF
Brown-Forsythe test								N98S p2 vs. N98S p2-cor	2.071	1.257	0.8136	0.05255	15	15	15.48	56
F (DFn, DFd)	4.698 (3, 56)							N98S p2 vs. N98S p2-fs	2.071	0.9897	1.081	0.05255	15	15	20.57	56
P value	0.0054							N98S p2 vs. N98S p2-exc	2.071	1.02	1.051	0.05255	15	15	19.99	56
P value summary	**
Are SDs significantly different (P < 0.05)?	Yes
Bartlett's test
Bartlett's statistic (corrected)	19.64
P value	0.0002
P value summary	***
Are SDs significantly different (P < 0.05)?	Yes
ANOVA table	SS	DF	MS	F (DFn, DFd)	P value
Treatment (between columns)	11.49	3	3.829	F (3, 56) = 184.9	P<0.0001
Residual (within columns)	1.16	56	0.02071
Total	12.65	59
Data summary
Number of treatments (columns)	4
Number of values (total)	60

## Sheet: S6b
Table Analyzed	Data 1							Number of families	1
Data sets analyzed	A-D							Number of comparisons per family	3
								Alpha	0.05
ANOVA summary
F	10.73							Dunnett's multiple comparisons test	Mean Diff.	95.00% CI of diff.	Below threshold?	Summary	Adjusted P Value	B-?
P value	<0.0001							E369K P2 vs. WTC	0.2137	0.1069 to 0.3206	Yes	****	<0.0001	A	WTC
P value summary	****							E369K P2 vs. E369K P2-exc	0.2032	0.09634 to 0.3101	Yes	****	<0.0001	C	E396K exc
Significant diff. among means (P < 0.05)?	Yes							E369K P2 vs. E369K P2-inv	0.08102	-0.02588 to 0.1879	No	ns	0.1753	D	E396K inv
R squared	0.3651
								Test details	Mean 1	Mean 2	Mean Diff.	SE of diff.	n1	n2	q	DF
Brown-Forsythe test								E369K P2 vs. WTC	1.214	1	0.2137	0.04427	15	15	4.828	56
F (DFn, DFd)	4.008 (3, 56)							E369K P2 vs. E369K P2-exc	1.214	1.011	0.2032	0.04427	15	15	4.591	56
P value	0.0118							E369K P2 vs. E369K P2-inv	1.214	1.133	0.08102	0.04427	15	15	1.83	56
P value summary	*
Are SDs significantly different (P < 0.05)?	Yes
Bartlett's test
Bartlett's statistic (corrected)	24.77
P value	<0.0001
P value summary	****
Are SDs significantly different (P < 0.05)?	Yes
ANOVA table	SS	DF	MS	F (DFn, DFd)	P value
Treatment (between columns)	0.4733	3	0.1578	F (3, 56) = 10.73	P<0.0001
Residual (within columns)	0.8231	56	0.0147
Total	1.296	59
Data summary
Number of treatments (columns)	4
Number of values (total)	60

[truncated: 19 more sheets: S9a, S9b, S10a, S10b, S11a N98S, S11a E396K, S11B, S11c, S11d, S13B L1.1T-BA1, S13B L1.1T-R1.1C, S13B BA1-R1.1C, S13C L1.1T-BA1, S13C L1.1T-R1.1C, S13C BA1-R1.1C, S17A Hap.1, S17AHap.2, S17B Hap.1, S17B Hap.2]
